# Supplementary material for: Association between gestational period and obesity in children with the use of dermatoglyphic traits: A preliminary study
Source: PLoS One. 2021 Sep 9;16(9):e0257153. doi: 10.1371/journal.pone.0257153 (PMC8428559; doi:10.1371/journal.pone.0257153)
Supplement: S1 Data — (XLSX) [file pone.0257153.s001.xlsx]

## Sheet: Stats01
COD_Stat	SEX	AGE(Children)	Weight	ALT	BMI	school(1pub_2priv)	MESQL1	MESQL2	MESQL3	MESQL4	MESQL5	SQTLE	MDSQL1	MDSQL2	MDSQL3	MDSQL4	MDSQL5	SQTLD	SQTL	MET1	MET2	MET3	MET4	MET5	MDT1	MDT2	MDT3	MDT4	MDT5	A	LR	LU	W	WS	D10	P01	Idade_engravidou(mae)	Altura_m	Companheiro(1s_2n_3ns)	D04	D05	D06	D07	D08	D09	D10	D11	D12	D13
1	woman	10	34.8	1.39	18.0115	2	14	7	12	16	9	58	16	11	11	18	16	72	130	LU	LU	LU	LU	W	LU	W	LU	LU	LU	0	0	8	2	0	12	99	18	1.5	2	0	2	88	3	2	2	2	2	2	2
2	woman	11	33.9	1.32	19.4559	1	0	0	2	0	5	7	0	0	0	0	0	0	7	A	A	LU	A	LU	A	A	A	A	A	8	0	2	0	0	2	74	17	1.7	1	2	1	8	1	2	2	2	2	2	2
3	woman	10	37.2	1.45	17.6932	1	23	14	17	26	14	94	21	15	14	17	18	85	179	WS	WS	LU	LU	LU	WS	WS	WS	WS	LU	0	0	4	0	6	16		18	1.79	1	0	1	3	1	2	2	2	2	2	2
4	man	11	31.6	1.28	19.2871	1	11	10	12	16	16	65	13	9	13	0	16	51	116	WS	LU	LU	LU	LU	LU	LU	LU	A	LU	1	0	8	0	1	10	99	18	1.6	1	3	1	11	3	2	2	2	2	2	2
5	woman	10	28	1.38	14.7028	1	10	1	6	12	9	38	14	11	11	12	7	55	93	LU	LU	LU	WS	LU	LU	LR	LU	W	LU	0	1	7	1	1	12		15	1.53	1	0	1	9	1	2	2	2	2	2	2
6	man	10	50.4	1.45	23.9715	1	13	14	14	16	16	73	16	14	19	18	10	77	150	WS	WS	LU	WS	W	LU	W	LR	WS	WS	0	1	2	2	5	17		35	1.53	1	15	1	22	1	2	2	2	2	2	2
7	man	11	38.7	1.36	20.9234	1	21	3	7	4	14	49	22	0	0	5	14	41	90	LU	LU	LU	LU	LU	WS	LU	A	LU	LU	1	0	8	0	1	10	194	22	1.6	1	2	1	9	1	2	2	2	2	2	2
8	man	11	32.2	1.38	16.9082	1	20	9	16	22	17	84	25	11	16	22	19	93	177	LU	LU	LU	LU	LU	LU	LU	LU	LU	LU	0	0	10	0	0	10		29	1.67	1	2	1	9	1	2	2	2	2	2	2
9	woman	10	51	1.5	22.6667	2	21	7	10	15	21	74	24	14	14	14	17	83	157	LU	LU	WS	W	LU	LU	LU	LU	W	LU	0	0	7	2	1	13		24	1.65	2	88	2	88	1	2	2	2	2	2	2
10	woman	10	47.6	1.51	20.8763	1	13	19	1	16	7	56	13	6	12	0	11	42	98	WS	LR	LR	LU	LU	WS	LR	LU	A	LU	1	3	4	0	2	11	49	27	1.66	1	2	1	9	1	2	99	99	2	2	2
11	woman	10	40.6	1.36	21.9507	1	14	0	2	1	0	17	7	0	1	4	0	12	29	LU	LR	LU	LU	A	LU	A	LU	LU	A	3	1	6	0	0	7		21	1.57	1	1	1	9	3	2	2	2	2	2	2
12	man	10	38	1.31	22.1432	1	14	5	6	8	8	41	15	4	4	19	7	49	90	LU	LU	LU	LU	LU	LU	LR	LU	LU	LU	0	1	9	0	0	10		21	1.63	2	88	1	5	1	2	2	2	2	2	2
13	woman	10	31.4	1.44	15.1427	2	10	0	5	7	6	28	0	1	1	4	7	13	41	LU	A	LU	LU	LU	A	LR	LU	LU	LU	2	1	7	0	0	8		21	1.65	1	1	1	10	4	2	2	2	2	2	2
14	man	11	43	1.43	21.0279	2	14	16	14	10	16	70	24	0	3	15	22	64	134	WS	LR	LU	LU	LU	LU	A	LU	W	LU	1	1	6	1	1	11		21	1.74	1	5	1	14	1	2	2	2	2	2	2
15	woman	11	55.9	1.41	28.1173	2	17	0	12	15	0	44	0	0	0	8	0	8	52	LU	A	LU	LU	A	A	A	A	W	A	6	0	3	1	0	5	84	18	1.64	1	1	1	8	1	2	2	2	2	2	2
16	man	11	60.9	1.63	22.9214	2	17	13	16	17	12	75	14	9	15	13	13	64	139	LU	W	LU	LU	LU	WS	WS	LU	W	LU	0	0	6	2	2	14	195	26	1.73	1	8	1	16	1	2	2	2	2	2	2
17	man	10	29.5	1.37	15.7174	1	14	15	0	0	0	29	0	16	17	16	15	64	93	LU	WS	A	A	A	A	W	WS	WS	W	4	0	1	2	3	11		29	1.55	1	1	2	88	1	2	2	2	2	2	2
18	man	11	64.2	1.56	26.3807	1	18	15	15	16	20	84	18	6	8	14	6	52	136	LU	WS	LU	LU	LU	WS	WS	WS	WS	LU	0	0	5	0	5	15		20	1.63	1	7	1	15	1	2	2	2	2	2	2
19	woman	11	34.8	1.4	17.7551	2	20	16	14	18	15	83	20	12	16	24	0	72	155	LU	W	LU	LU	LU	LU	W	W	LU	A	1	0	6	3	0	12		29	1.5	1	3	1	11	1	2	2	2	2	2	2
20	woman	11	20.5	1.17	14.9755	1	12	14	0	7	5	38	13	10	2	10	9	44	82	LU	LR	LU	LU	LU	LU	LR	LU	LU	LU	0	2	8	0	0	10	99	18	1.6	1	5	2	88	2	2	2	2	2	2	2
21	woman	11	25.1	1.255	15.9363	1	24	19	20	21	17	101	22	18	20	17	13	90	191	W	W	W	W	W	W	WS	W	W	W	0	0	0	9	1	20		23	1.65	1	3	1	13	1	2	2	2	2	2	2
22	woman	11	25.8	1.23	17.0533	1	12	0	15	16	9	52	12	14	10	14	0	50	102	LU	A	LU	LU	LU	LU	LR	LU	LU	A	2	1	7	0	0	8		31	1.63	1	10	1	18	1	2	2	2	2	2	2
23	woman	11	39.9	1.42	19.7877	1	23	7	18	22	17	87	23	12	18	18	24	95	182	W	LR	LU	LU	LU	W	W	LU	W	LU	0	1	5	4	0	14	195	18	1.75	1	1	1	9	1	2	2	2	2	2	2
24	woman	10	54.8	1.48	25.0183	1	22	15	15	18	16	86	27	19	13	11	11	81	167	LU	W	W	WS	LU	LU	W	W	W	W	0	0	3	6	1	17		32	1.59	1	1	1	9	1	2	2	2	2	2	2
25	man	10	38	1.43	18.5828	1	17	15	13	12	9	66	21	14	15	15	2	67	133	LU	LU	W	W	LU	LU	W	W	W	W	0	0	4	6	0	16	116	26	1.7	1	4	2	88	1	2	2	2	99	99	99
26	man	11	36.1	1.34	20.1047	1	17	11	15	15	11	69	17	11	14	14	11	67	136	W	W	W	W	LU	W	WS	W	W	LU	0	0	2	7	1	18	194	29	1.68	1	12	1	20	1	2	2	2	2	2	2
27	man	10	48	1.5	21.3333	1	14	13	14	13	13	67	20	12	12	17	13	74	141	WS	WS	WS	WS	LU	W	WS	W	W	LU	0	0	2	3	5	18	190	31	1.6	1	5	1	14	1	2	2	2	2	2	2
28	man	11	37.3	1.41	18.7616	2	16	12	18	22	17	85	18	16	19	20	21	94	179	WS	LU	W	WS	LU	W	W	W	W	LU	0	0	3	5	2	17		18	1.6	1	6	1	6	1	6	2	2	2	2	2
29	woman	10	37.9	1.36	20.4909	1	0	10	9	10	8	37	15	0	9	12	7	43	80	A	LU	LU	LU	LU	LU	A	LU	LU	LU	2	0	8	0	0	8		29	1.5	1	8	1	15	1	2	2	2	2	2	2
30	woman	10	40.9	1.4	20.8673	2	12	12	12	12	12	60	16	11	12	11	10	60	120	WS	W	W	W	W	LU	W	LU	W	W	0	0	2	7	1	18	194	21	1.65	1	8	1	15	1	2	2	2	2	2	2
31	woman	11	33.4	1.4	17.0408	2	17	19	18	19	18	91	19	15	13	17	15	79	170	LU	LR	LU	LU	W	LU	LU	LU	W	W	0	1	6	3	0	13		34	1.58	1	4	1	12	1	2	2	2	2	2	2
32	woman	10	39.3	1.39	20.3406	2	0	15	18	19	19	71	0	0	0	0	14	14	85	A	W	W	W	LU	A	A	A	A	LU	5	0	2	3	0	8	97	32	1.64	1	14	1	20	1	2	2	2	2	2	2
33	woman	10	27.1	1.39	14.0262	1	10	3	11	16	14	54	11	10	12	17	10	60	114	WS	LU	LU	LU	LU	WS	LU	LU	LU	LU	0	0	8	0	2	12	185	17	1.65	1	2	1	10	2	2	2	2	2	2	2
34	man	11	26.6	1.38	13.9677	1	9	4	6	16	13	48	17	4	3	12	12	48	96	LU	LU	LU	LU	LU	LU	LU	LU	LU	LU	0	0	10	0	0	10	191	28	1.65	1	10	2	88	1	2	2	2	2	2	2
35	man	11	31.9	1.48	14.5636	2	19	18	16	17	19	89	20	19	15	19	20	93	182	W	WS	LU	W	LU	W	WS	LU	W	LU	0	0	4	4	2	16		30	1.77	1	14	1	22	1	2	2	2	2	2	2
36	man	11	29.3	1.36	15.8413	1	9	3	1	4	6	23	7	6	3	1	5	22	45	LU	LR	LU	LU	LU	LU	LU	LU	LU	LU	0	1	9	0	0	10		24	1.7	1	1	1	11	1	2	2	2	2	2	2
37	man	10	67.2	1.48	30.6793	1	18	3	5	16	20	62	20	7	9	15	22	73	135	LU	LU	LU	W	LU	LU	LU	LU	W	LU	0	0	8	2	0	12		21	1.65	1	2	1	3.5	1	2	2	2	2	2	2
38	woman	10	29.5	1.34	16.429	1	10	13	3	11	10	47	19	14	13	13	10	69	116	LU	LR	LU	LU	LU	LU	LU	LU	LU	LU	0	1	9	0	0	10		22	1.6	1	1	1	8	1	2	2	2	2	2	2
39	woman	10	54.5	1.48	24.8813	1	16	10	13	16	18	73	14	3	13	13	15	58	131	LU	LU	LU	LU	LU	WS	WS	LU	LU	LU	0	0	8	0	2	12	190	20	1.7	1	2	1	10	1	2	2	2	2	2	2
40	woman	11	68.2	1.55	28.3871	1	11	9	12	17	15	64	19	13	15	14	11	72	136	WS	WS	LU	W	W	WS	LU	LU	W	W	0	0	3	4	3	17		36	1.59	1	20	1	28	1	2	2	2	2	2	2
41	man	10	36.9	1.34	20.5502	2	17	11	15	12	12	67	18	14	15	14	18	79	146	WS	W	LU	LR	WS	W	W	LU	W	LU	0	1	3	4	2	16		20	1.57	2	4	2	88	1	2	2	2	2	2	2
42	woman	10	46.4	1.4	23.6735	1	11	11	10	14	15	61	13	20	11	15	13	72	133	W	W	W	W	LU	WS	LR	WS	W	W	0	1	1	6	2	18	195	27	1.68	1	10	1	18	1	2	2	2	2	2	2
43	woman	10	33.1	1.44	15.9626	1	13	0	0	3	0	16	2	10	3	3	0	18	34	LR	A	A	LU	A	W	LU	LU	LU	A	4	1	4	1	0	7	191	18	1.65	1	2	1	8	3	2	2	2	2	2	2
44	woman	11	39	1.45	18.5493	1	0	17	20	28	25	90	31	0	19	16	21	87	177	A	WS	WS	LU	LU	WS	A	WS	WS	LU	2	0	3	0	5	13		26	1.56	1	1	1	0.41	3	2	2	2	2	2	2
45	woman	11	50.4	1.42	24.995	2	20	9	19	24	13	85	21	13	20	23	16	93	178	W	LU	WS	W	LU	W	WS	WS	W	LU	0	0	3	4	3	17		28	1.58	1	11	1	17	1	2	2	2	2	2	2
46	man	11	40.1	1.42	19.8869	2	17	14	10	14	11	66	22	11	9	14	14	70	136	LU	LU	LU	LU	LU	LU	LU	LU	LU	LU	0	0	10	0	0	10	190	39	1.6	1	1	1	9	1	2	2	2	2	2	2
47	woman	10	56	1.45	26.635	1	10	4	7	4	13	38	17	8	6	15	18	64	102	LU	LR	LU	LU	LU	LU	LU	LU	LU	LU	0	1	9	0	0	10	113	19	1.64	1	2	1	9	1	2	2	2	2	2	2
48	man	11	39.7	1.34	22.1096	1	14	13	13	15	12	67	22	11	11	19	18	81	148	LU	LU	LU	LU	LU	LU	LU	LU	LU	LU	0	0	10	0	0	10	185	39	1.54	1	20	1	27	3	2	2	2	2	2	2
49	woman	10	71.3	1.64	26.5095	1	13	4	0	0	0	17	0	0	7	8	11	26	43	WS	LU	A	A	A	A	A	LU	LU	LU	5	0	4	0	1	6		24	1.75	1	8	1	16	2	2	2	2	2	2	2
50	man	10	22.9	1.24	14.8933	1	13	5	8	12	13	51	13	3	9	12	11	48	99	LU	LU	LU	LU	LU	LU	LU	LU	LU	LU	0	0	10	0	0	10	191	29	99	99	99	99	99	1	2	2	2	2	2	2
51	woman	11	61.7	1.52	26.7053	2	15	11	8	9	14	57	8	10	15	13	11	57	114	W	W	LU	W	LU	WS	WS	LU	W	LU	0	0	4	4	2	16	195	35	1.72	1	2	1	10	1	2	2	2	2	2	2
52	woman	11	78.2	1.61	30.1686	1	19	14	12	15	12	72	26	19	5	13	11	74	146	LU	W	LU	LU	LU	LU	LU	LU	LU	LU	0	0	9	1	0	11		32	1.6	1	2	1	10	1	2	2	2	2	2	2
53	woman	11	34.4	1.38	18.0634	1	19	17	13	16	13	78	19	16	16	17	13	81	159	W	W	WS	W	LU	W	W	W	W	LU	0	0	2	7	1	18	195	18	1.52	2	88	2	88	1	2	2	2	2	2	2
54	man	10	28.1	1.39	14.5438	1	16	13	16	13	15	73	0	14	12	13	12	51	124	WS	W	LU	LU	LU	A	W	W	W	LU	1	0	4	4	1	14	189	26	1.65	1	8	1	15	1	2	2	2	2	2	2
55	man	11	24.8	1.27	15.376	1	14	2	0	6	9	31	16	5	7	3	15	46	77	LU	LR	A	LU	LU	WS	LR	LU	LU	LU	1	2	6	0	1	10		24	1.6	1	4	5	12	7	2	2	2	2	2	2
56	woman	10	31	1.41	15.5928	2	15	11	14	11	12	63	13	15	13	16	9	66	129	W	W	W	W	W	WS	W	W	W	W	0	0	0	9	1	20	55	17	1.6	1	1	1	6	1	2	2	2	2	2	2
57	woman	10	55.5	1.44	26.765	2	20	15	14	15	16	80	18	16	15	14	20	83	163	W	W	LU	W	LU	W	W	LU	LU	LU	0	0	5	5	0	15		22	1.54	1	6	1	14	1	2	2	2	2	2	2
58	woman	11	21.6	1.2	15	1	11	9	3	7	7	37	15	17	3	8	5	48	85	WS	W	LU	LU	LU	WS	LR	LU	LU	LU	0	1	6	1	2	13		19	1.57	1	1	1	6	2	2	2	2	2	2	2
59	woman	10	35	1.41	17.6047	1	19	13	15	15	12	74	19	14	15	16	14	78	152	LU	W	W	W	W	WS	W	W	W	W	0	0	1	8	1	19		36	1.69	1	10	1	18	1	2	2	2	2	2	2
60	woman	11	44.2	1.5	19.6444	1	16	7	8	9	6	46	19	10	10	0	8	47	93	LU	LU	LU	LU	LU	LU	LR	LU	A	LU	1	1	8	0	0	9	81	35	1.65	1	3	2	88	3	2	2	2	2	2	2
61	man	10	47.7	1.43	23.3263	2	21	14	18	13	15	81	21	16	9	12	14	72	153	W	W	LR	W	W	W	W	W	W	W	0	1	0	9	0	19		28	1.59	1	3	2	88	1	2	2	2	2	2	2
62	man	11	30.6	1.41	15.3916	2	11	15	11	13	15	65	17	8	9	14	14	62	127	LU	LR	WS	LU	LU	LU	WS	LU	LU	LU	0	1	7	0	2	12	91	36	1.61	1	0	1	9	1	2	2	2	2	2	2
63	woman	11	25.4	1.28	15.5029	1	0	2	5	7	6	20	12	-1	9	8	8	36	56	A	LU	LU	LU	LU	LU	LU	LU	LU	LU	1	0	9	0	0	9	101	28	1.65	1	4	2	88	3	2	2	2	2	2	2
64	man	10	45.5	1.48	20.7725	1	22	16	17	20	12	87	22	18	10	19	18	87	174	W	W	W	W	W	W	W	W	W	W	0	0	0	10	0	20	11	23	1.49	1	3	1	9	1	2	2	2	2	2	2
65	man	11	45	1.41	22.6347	1	10	1	0	14	10	35	16	1	10	13	15	55	90	LU	LR	A	LU	LU	W	LU	LU	LU	LU	1	1	7	1	0	10		32	1.55	1	14	1	2	1	2	2	2	2	2	2
66	woman	10	34.9	1.42	17.3081	1	0	0	10	13	8	31	17	8	6	10	8	49	80	A	A	LU	LU	LU	W	LU	LU	LU	LU	2	0	7	1	0	9	195	31	1.52	1	6	1	7	1	2	2	2	2	2	2
67	man	11	36.3	1.46	17.0295	1	18	15	11	20	18	82	17	0	15	0	13	45	127	W	LU	LU	LU	LU	W	A	LU	A	W	2	0	5	3	0	11	23	19	1.64	2	1	2	88	1	2	2	2	2	2	2
68	woman	11	24.5	1.22	16.4606	2	16	18	13	16	16	79	18	9	7	21	16	71	150	LU	LR	LU	LU	LU	LU	LU	LU	LU	LU	0	1	9	0	0	10		35	1.52	1	7	1	16	1	2	2	2	2	2	2
69	man	10	46.2	1.52	19.9965	1	0	8	4	13	13	38	17	0	6	14	12	49	87	A	LU	LU	LU	LU	LU	A	LU	LU	LU	2	0	8	0	0	8		29	1.7	1	5	1	13	2	2	2	2	2	2	2
70	man	11	31	1.38	16.2781	1	12	9	13	0	13	47	0	9	11	18	15	53	100	LU	W	LU	A	LU	A	W	W	W	LU	2	0	4	4	0	12		17	1.49	1	3	1	12	3	2	2	2	2	2	2
71	man	11	52	1.54	21.9261	2	16	8	12	14	9	59	19	8	9	11	13	60	119	WS	W	LU	LU	LU	LU	W	W	W	LU	0	0	5	4	1	15		22	1.61	1	2	1	10	1	2	2	2	2	2	2
72	man	11	28.8	1.23	19.0363	2	7	11	0	16	14	48	15	19	11	18	14	77	125	LU	W	A	W	LU	W	LR	W	W	WS	1	1	2	5	1	15		28	1.56	1	13	1	21	3	2	2	2	2	2	2
73	man	11	30.1	1.33	17.0162	1	17	9	14	13	12	65	0	9	9	12	0	30	95	W	LU	LU	LU	LU	A	WS	W	LU	A	2	0	5	2	1	11	99	21	1.62	1	1	1	0	1	1	2	2	2	2	1
[truncated: 30 more columns]
